# Supplementary material for: Metabolic Effect of Estrogen Receptor Agonists on Breast Cancer Cells in the Presence or Absence of Carbonic Anhydrase Inhibitors
Source: Metabolites. 2016 May 26;6(2):16. doi: 10.3390/metabo6020016 (PMC4931547; doi:10.3390/metabo6020016)
Supplement: Supplementary File 1 [file metabolites-06-00016-s001.zip]

Archive with 3 entries (2 files):
- metabolites-124279-supplementary/
- metabolites-124279-supplementary/metabolite_relative_concentration_average_stdev.xlsx
- metabolites-124279-supplementary/Supplementary Figures.pdf
