# Supplementary material for: Metabolic Effect of Estrogen Receptor Agonists on Breast Cancer Cells in the Presence or Absence of Carbonic Anhydrase Inhibitors
Source: Metabolites. 2016 May 26;6(2):16. doi: 10.3390/metabo6020016 (PMC4931547; doi:10.3390/metabo6020016)
Supplement: Supplementary File 1 [file metabolites-06-00016-s001.zip › metabolites-124279-supplementary/metabolite_relative_concentration_average_stdev.xlsx]

## Sheet: Sheet1
Supplementary Table S1 A. Relative mean concentrations of metabolites in cells undergoing different treatments.
		MCF10A												MCF7												MCF7HER2
		Control		ED		ACTZ+ED		ACTZ		FA		ACTZ+FA		Control		ED		ACTZ+ED		ACTZ		FA		ACTZ+FA		Control		ED		ACTZ+ED		ACTZ		FA		ACTZ+FA
	METABOLITE	average	stdev	average	stdev	average	stdev	average	stdev	average	stdev	average	stdev	average	stdev	average	stdev	average	stdev	average	stdev	average	stdev	average	stdev	average	stdev	average	stdev	average	stdev	average	stdev	average	stdev	average	stdev
1	methylamine	0.29732	0.146175	0.236465	0.090146	0.389866	0.283928	0.356246	0.119466	0.311346	0.109839	0.388444	0.165581	0.732858	0.0892712	0.759917	0.447201	0.420217	0.130142	0.843501	0.162472	0.709068	0.355904	0.68236	0.335618	0.764929	0.216852	0.686558	0.213999	0.759254	0.301111	0.792423	0.221221	0.618072	0.283624	0.767414	0.372138
2	betaine	5.72109	0.380725	4.83854	1.17276	5.26509	1.09124	5.93444	1.19486	5.37623	0.781561	5.38383	1.10192	2.35207	1.66356	3.6781	0.761773	2.11216	0.953008	2.63344	2.13257	2.57828	0.40013	2.26608	1.45865	2.28237	1.59024	2.80171	0.531741	2.56709	0.48442	2.10607	0.71113	2.30415	0.804494	2.69091	2.60174
3	malate	2.67132	1.26524	1.27839	0.404483	2.46194	1.24583	2.60628	1.3557	2.37887	1.43719	3.16157	1.32095	3.58863	0.26609	4.68262	0.580523	3.01891	0.456847	3.6214	0.938646	3.65052	2.08909	2.64673	2.38973	3.13089	1.47743	3.21208	0.544784	3.35045	1.58919	3.20688	2.05084	2.68522	1.20235	1.39053	0.95126
4	lactic_acid	30.2074	7.43425	36.3137	11.2487	36.3617	15.7096	34.2747	10.7052	35.1437	14.5453	27.969	6.66521	55.1862	14.5644	57.9408	22.8488	51.6239	23.7627	61.8119	27.2514	50.6993	17.5691	58.9804	1.42734	57.5635	22.0223	59.1318	21.0842	69.9105	19.4701	86.2241	7.50656	54.916	24.2868	39.7676	11.1323
5	lysine	12.3576	8.7652	15.6133	9.27101	15.464	11.7344	14.4861	9.42212	12.7979	9.03706	10.3706	2.36608	16.228	9.18892	16.1932	6.82877	7.28035	3.45097	20.5002	4.10058	13.8159	13.8015	22.7801	10.7707	7.295	3.38899	14.9795	7.17669	14.9974	11.4983	14.614	9.84118	12.7213	10.9018	21.7952	13.7689
6	cis aconitic acid	0.410875	0.711383	0.900148	0.959452	0.962254	1.35058	0.934692	0.943125	0.660241	0.956159	0.206098	0.356931	1.61494	1.36387	3.28975	4.66235	0.472196	0.817862	0.733918	0.823435	0.747094	1.29398	1.2363	0.95359	1.13408	0.747163	0.748457	0.530463	0.81648	0.905552	1.15499	1.33487	0.514535	0.968729	2.44913	3.24175
7	leucine	22.2987	9.32782	17.2078	7.72908	18.4238	8.70227	23.8809	9.55051	16.9587	6.62445	23.6298	0.406916	15.7286	6.11253	14.4527	4.35657	13.8118	2.43121	21.3926	2.52985	13.9962	6.97785	15.0429	1.22452	14.6547	7.55789	13.1108	2.83901	17.9143	9.06241	18.7676	5.09576	12.2273	4.3311	13.4785	3.97991
8	valine	12.4967	9.47927	8.10106	2.23872	8.99373	2.87087	10.1484	4.07504	8.55275	2.40543	8.34783	1.37956	5.86377	2.20494	5.5473	0.794181	4.40901	0.730434	6.21909	1.77147	5.13991	2.53251	6.31041	1.6467	4.57634	0.882656	4.92136	1.06236	5.99056	3.06011	5.77334	2.02784	4.7719	1.81287	5.98119	2.16953
9	isoleucine	8.70317	1.11198	9.07029	0.415963	9.35602	0.83076	8.76089	1.23714	8.80287	0.672151	8.33996	1.33677	7.46919	1.69111	6.46318	0.694281	6.3123	0.524476	8.49629	1.14398	7.36761	3.08707	9.62299	4.68314	7.86211	0.608288	8.58652	0.994085	7.52523	1.88673	7.28298	1.67632	8.0868	1.38444	10.096	1.65555
10	glutamate	40.8802	14.0738	33.5493	4.62965	39.5416	8.95569	39.4679	7.54531	35.4179	7.20142	36.1789	2.93113	34.854	7.7572	30.8035	7.438	29.5213	7.90967	37.8598	8.65013	31.5831	8.21598	29.3638	3.76794	30.2801	5.61891	27.8713	7.76841	26.8722	6.11194	24.3836	6.01257	28.4866	5.31273	27.8178	11.6991
11	taurine	1.83815	0.486552	1.23468	1.0829	2.00979	0.806822	2.36711	0.870968	2.31845	1.3626	1.48438	0.855491	0.0011309	0.00195876	3.93194	6.36456	0.290017	0.502324	0.00207929	0.00360125	0.197554	0.342141	7.751e-07	1.06759e-06	8.96317e-08	1.1245e-07	4.332e-08	8.24823e-08	1.5147e-06	3.36826e-06	6.82225e-08	1.09112e-07	2.2603e-07	4.34158e-07	0.610975	1.05824
12	glycine	9.03206	0.989336	7.69232	1.34542	8.08854	1.62608	8.99179	1.0759	8.12642	1.41797	8.96894	1.38173	0.863316	0.835381	1.53427	0.281549	0.61988	0.582301	1.40809	1.21986	0.932662	0.562026	1.09961	0.424782	2.4209	1.76007	1.90378	1.1326	2.21752	0.636257	3.0913	0.733554	1.64385	1.21895	2.28422	2.99038
13	methionine	11.108	2.62815	9.59404	2.09627	14.199	8.47389	11.7975	3.13456	10.1778	1.42387	10.3854	0.75502	13.0381	3.07889	11.467	4.34202	9.92308	3.9589	10.2292	1.44359	9.75395	2.67673	8.08477	0.676128	11.9029	6.35495	9.94829	1.54309	12.87	6.95096	9.35498	2.66674	11.8357	8.27729	9.1977	4.9318
14	glycerol3phosphate	37.8374	5.2601	34.5069	6.46628	36.2701	8.32783	38.3344	4.69869	35.6282	4.97741	35.6679	7.50107	38.9353	8.07157	40.5219	5.94762	27.9659	3.77322	31.952	7.73132	34.3041	4.85389	38.275	1.5525	42.6586	9.94563	39.9916	3.73513	35.5236	7.75787	37.4011	9.35162	39.302	8.96088	47.4443	16.5745
15	myoinositol	35.7971	9.54799	31.3471	8.804	33.2559	12.9669	38.8896	10.993	34.493	9.6605	33.4623	13.4393	3.13043	2.24327	6.66561	1.98348	1.90856	1.90798	3.88759	3.43416	2.93483	0.69422	5.1704	1.45225	14.6822	4.63372	12.5809	2.31264	8.64452	2.82975	8.01171	2.49594	14.8409	5.98882	14.0713	7.545
16	serine	20.6679	1.51737	17.7251	2.35263	18.5669	2.33754	20.5455	1.16503	18.9723	1.9507	20.1958	2.56692	18.0313	8.26311	18.0434	4.58715	13.2837	3.34798	15.3613	7.68201	16.8166	5.08338	17.3312	2.61025	17.1353	5.11875	20.4941	5.73321	18.1541	3.52764	19.3383	2.68019	20.1567	7.08145	23.0862	7.08532
17	oxoglutarate	8.221e-10	1.23053e-09	2.16013e-09	3.30829e-09	3.70024e-06	6.40838e-06	1.51375e-06	2.62081e-06	4.75967e-10	4.56942e-10	2.05733e-10	1.53842e-10	0.907458	1.57176	2.11098	3.65632	2.0401e-06	3.53329e-06	2.08343e-10	3.46168e-10	2.41646e-10	3.6212e-10	2.689e-10	3.18339e-10	1.16203e-08	1.9728e-08	5.21317e-10	8.8108e-10	3.266e-10	5.6762e-10	1.07475e-11	2.07067e-12	0.143383	0.286765	0.177013	0.306596
18	citricacid	1.19332	1.05776	1.02191	0.756668	1.34726	0.695873	1.53259	0.713251	1.27164	1.01899	1.43947	0.296746	4.26116	2.1918	3.21605	2.09977	2.72575	2.44665	4.37667	2.9769	2.52736	0.952774	2.8116	2.24951	3.57336	3.14247	4.19238	3.49997	3.04969	2.73159	1.23862	0.330946	3.74613	1.58809	3.68834	4.22739
19	succinicacid	3.88378	2.53303	3.40374	2.58976	4.34891	1.44898	4.1714	2.17888	4.14241	2.00456	4.77235	0.714396	3.38763	0.4554	3.56478	1.01225	2.65816	0.650585	3.46842	1.25349	2.69235	1.05447	2.73774	0.26233	4.35919	1.08789	3.71548	0.293709	4.05631	1.66948	4.46037	2.06414	2.8379	0.433782	2.39805	1.55129
20	glucose	1.32589	1.08823	1.34259	2.32543	1.51603	2.62583	1.36804	1.5516	0.694566	1.19691	1.39659	1.75768	6.39268	3.19702	5.7657	0.470695	1.50636	1.31398	1.22066	1.32836	2.54909	2.79198	2.34315	3.31372	4.87033	2.38301	2.61642	2.3975	1.67668	2.35414	1.023	1.19154	2.73606	3.20348	1.80589	1.99479
21	adenosine	2.17867	2.0425	1.18324	1.25873	1.1338	1.1219	1.23845	1.09287	1.62182	1.4798	1.36383	1.17908	3.52279	1.18126	4.54172	0.656044	2.6134	0.766602	1.86419	0.920283	2.76837	2.54656	2.71727	2.54984	4.62716	1.44967	3.18348	0.834982	3.31323	1.02518	4.06274	1.32157	3.15229	1.99525	2.37353	1.33602
22	glycerophosphocholine	7.4145	1.50971	8.29613	2.103	8.90813	1.62919	8.71071	2.64283	8.71535	3.39332	7.09712	3.49794	19.3884	7.94776	14.1289	7.05862	5.39153	1.99613	14.091	2.74444	12.1798	8.18295	18.2344	2.41844	16.2929	7.27334	20.2452	5.82782	7.92735	2.89606	6.55288	4.62728	14.462	8.2239	18.3666	10.3024
23	tyrosine	1.365e-10	1.46414e-10	2.33267e-10	1.49837e-10	8.50044e-06	1.4722e-05	6.53672e-06	1.13131e-05	4.52733e-10	4.84216e-10	9.75667e-10	1.537e-09	0.0733259	0.127004	4.93401e-06	8.5442e-06	2.57069e-06	4.29583e-06	1.27699e-08	1.92392e-08	1.41667e-09	1.28048e-09	0.0384348	0.054355	0.346676	0.47675	0.0913752	0.108112	0.254133	0.568258	1.20427e-07	1.78403e-07	0.000135509	0.00022914	0.0588222	0.101868
24	alanine	9.59805	2.44656	9.20679	1.96889	13.588	8.25194	13.7947	8.3303	9.34426	1.3731	9.37922	0.995097	8.05358	1.55761	8.47591	1.29799	6.71803	1.30339	8.44633	0.563198	7.26115	2.11133	6.67536	0.17175	9.80007	2.38322	9.96652	1.79807	10.2398	2.00283	9.98069	1.11306	8.21707	1.03177	8.80947	3.19641
25	glutamine	9.54996	4.92562	9.26162	4.78541	11.4213	4.26886	10.5822	5.2974	10.7594	6.26491	10.7538	5.73076	24.2806	3.54069	26.4525	4.88467	18.1714	6.01941	26.4816	6.43052	22.8717	1.63752	23.434	12.8455	24.6295	8.74152	23.4194	4.79313	22.5614	5.78885	25.4948	6.60542	21.5696	4.13321	15.412	8.18267
26	creatine	19.8988	1.46041	19.188	1.92151	20.4558	2.65187	21.165	2.1973	19.3118	1.69812	20.5455	2.32627	8.31052	1.66092	9.72218	2.31904	5.83621	0.740346	6.65127	0.714819	7.96155	1.91715	6.8517	4.67686	16.1752	6.90765	11.7643	3.78599	8.01511	2.32259	6.23783	2.02664	10.391	1.84588	8.31906	6.24912
27	phosphorylcholine	18.356	5.7008	14.698	4.23517	22.9039	2.48511	23.2017	2.33792	17.6941	6.14005	21.1701	7.6273	64.5507	9.4622	72.1835	13.7937	43.5834	8.4264	51.619	6.42809	63.0473	17.7132	56.4591	21.131	61.7969	9.73155	56.2022	10.9666	34.6962	17.468	24.9304	12.6032	51.7375	8.71141	46.2819	23.489
28	proline	28.3613	1.73571	26.9878	1.72374	29.6031	2.2745	29.7657	2.56485	26.9326	2.44286	27.6427	4.2089	26.1044	4.0537	28.4277	4.02029	21.624	2.2176	27.8784	1.72829	25.7425	5.86251	25.0295	2.8427	22.9543	3.2923	24.8021	1.91011	20.5752	4.47835	20.2888	5.52412	21.0041	3.44011	24.7748	9.02524
29	asparagine	11.828	0.200307	11.7787	0.513422	13.0836	1.48926	16.2313	6.14837	11.9804	0.283481	15.9933	6.16012	6.8428	2.00352	5.85657	3.21533	6.48626	1.18069	9.01698	1.68579	6.68017	2.64889	7.18449	0.652436	8.18927	2.00764	7.18731	2.34355	8.1756	1.67841	9.56417	2.65854	5.93636	2.91827	7.20364	1.96003
30	choline	19.4354	6.45559	16.6482	3.35848	19.0905	6.53194	22.5801	3.50529	18.3142	5.27391	20.2591	7.3675	62.9909	13.7604	65.7301	18.8058	46.4209	9.50566	50.4746	8.17978	64.3139	13.5921	55.3541	17.2697	59.6756	7.99191	53.6255	11.3078	35.5288	16.1867	28.4788	8.96734	50.0824	9.95303	48.2417	23.7172
31	oxidized glutathione (GSSG)	30.7926	4.51339	32.2406	7.0422	38.0022	5.95368	35.9478	5.93558	34.5026	4.79645	36.076	2.52579	40.1594	2.34201	45.2814	9.51692	36.5744	2.54466	38.8646	4.72851	36.4328	7.03387	29.5498	13.5906	31.1838	10.3659	33.3729	8.56104	35.1546	12.1796	36.8934	11.037	26.4609	6.9197	23.7368	8.02968
32	tryptophan	3.62996	1.0793	2.1299	1.59394	2.46586	2.73885	4.08078	1.49825	3.05757	1.71665	3.02508	2.16134	5.60337e-08	9.69657e-08	0.0254422	0.0440667	7.00027e-06	1.21241e-05	5.5069e-08	9.52031e-08	8.38667e-11	1.31148e-10	1.19e-10	1.1738e-10	0.337615	0.580388	0.0561364	0.10239	0.159687	0.328765	0.377806	0.755612	0.66665	0.900982	1.19754	2.07421
33	threonine	3.05454	0.567481	4.89022	1.79946	4.07654	1.14948	3.43766	0.806311	5.60479	3.22607	2.91322	0.927683	4.59901	3.39869	3.15286	0.939465	7.53711	0.532376	4.04488	3.26528	5.66926	1.57938	5.4494	2.56384	3.82624	2.66035	4.46026	2.42334	5.11265	1.68944	4.27294	2.63998	5.21646	3.61371	6.70662	0.650621
34	histidine	11.3526	1.92221	10.1167	2.80361	14.2316	8.39467	15.3533	6.6828	10.6143	1.58778	11.0884	2.72976	28.4981	3.89004	28.8078	5.71242	18.6187	1.42326	22.0076	3.45101	24.3859	3.90782	28.0495	6.39659	32.4797	4.97177	27.7692	6.17558	21.039	3.22807	17.2692	3.1643	26.1158	4.2912	28.0529	6.08637
35	arginine	14.9964	2.24402	14.0695	3.26048	13.8095	3.52945	18.9542	3.73942	14.3036	2.41569	13.2619	3.41932	27.5003	2.93678	27.0308	5.27657	20.0047	1.73439	22.8975	6.76433	25.1034	4.06161	22.384	11.3586	26.9814	2.46838	25.6808	3.60672	20.479	4.00066	16.875	0.451866	24.3777	3.60775	22.6987	1.26366
36	ethanol	6.05554	1.23235	6.16267	0.66038	6.1073	1.39313	6.36363	1.31423	5.93025	1.51698	5.63756	2.02051	4.82745	0.453822	4.43101	0.49656	4.65973	0.601647	4.85602	0.510574	5.46434	2.00731	6.90682	2.63881	6.06248	1.59526	5.48067	0.996534	4.23517	1.14924	4.27835	1.32881	5.29079	1.33163	7.02302	0.25907
37	acetate	1.80496	0.987067	1.779	0.874319	1.71126	0.666837	1.35327	0.793833	1.3384	0.768309	1.49204	0.725555	1.63953	2.55245	2.89069	3.35272	2.08799	2.72459	2.95006	3.53437	3.19923	5.1736	8.65183	11.6332	6.85026	5.63436	10.4352	9.92192	5.14013	4.64867	5.17455	2.82043	7.43479	5.23461	6.74017	10.3675
38	reduced glutathione (GSH)	10.9411	2.06401	13.5442	2.78599	18.0142	6.88187	14.9492	4.21275	15.5674	4.92246	16.9625	4.14602	21.8753	4.03404	22.4719	4.37968	21.8766	1.78899	25.9898	5.38024	23.7805	5.24935	23.9213	9.57403	21.7501	7.21031	16.4194	1.66229	20.8692	13.9126	15.9571	9.54575	13.0655	9.39372	13.571	8.25022
